# Supplementary material for: Transcatheter edge-to-edge repair for complex mitral regurgitation: a case report of prolapse with leaflet perforation
Source: Eur Heart J Case Rep. 2025 May 15;9(5):ytaf242. doi: 10.1093/ehjcr/ytaf242 (PMC12100618; doi:10.1093/ehjcr/ytaf242)
Supplement: ytaf242_Supplementary_Data [file ytaf242_supplementary_data.zip]

Archive with 3 entries (3 files):
- Movie 3.mp4
- Movie1_R1 ym.mp4
- Movie2 10-21.mp4
